# Supplementary material for: Development and Assessment of Nomogram Based on AFP Response for Patients with Unresectable Hepatocellular Carcinoma Treated with Immune Checkpoint Inhibitors
Source: Cancers (Basel). 2023 Oct 25;15(21):5131. doi: 10.3390/cancers15215131 (PMC10647527; doi:10.3390/cancers15215131)
Supplement: Supplementary file 1 [file cancers-15-05131-s001.zip]

Archive with 1 entries (1 files):
- cancers-2577295-supplementary.pdf
